# Supplementary material for: Environmental drivers of the occurrence and abundance of the Irukandji jellyfish (Carukia barnesi)
Source: PLoS One. 2022 Aug 4;17(8):e0272359. doi: 10.1371/journal.pone.0272359 (PMC9352007; doi:10.1371/journal.pone.0272359)
Supplement: S1 Data — (XLSX) [file pone.0272359.s009.xlsx]

## Sheet: Sheet1
Sampling date	Sampling location	Stinger season	Medusa count	Medusa present(1), Medusa absent(0)
2013-11-16	Double Island	13.14	3	1
2013-11-18	Double Island	13.14	0	0
2013-11-18	Haycock Island	13.14	0	0
2013-11-19	Haycock Island	13.14	26	1
2013-11-21	Haycock Island	13.14	0	0
2013-11-22	Haycock Island	13.14	2	1
2013-11-24	Haycock Island	13.14	2	1
2013-11-26	Haycock Island	13.14	15	1
2013-11-27	Double Island	13.14	19	1
2013-11-29	Double Island	13.14	11	1
2013-11-30	Double Island	13.14	0	0
2013-12-05	Double Island	13.14	0	0
2013-12-06	Double Island	13.14	0	0
2013-12-10	Double Island	13.14	0	0
2013-12-11	Double Island	13.14	0	0
2013-12-11	Haycock Island	13.14	0	0
2013-12-12	Double Island	13.14	0	0
2013-12-12	Haycock Island	13.14	0	0
2013-12-27	Double Island	13.14	0	0
2013-12-27	Haycock Island	13.14	0	0
2013-12-28	Double Island	13.14	0	0
2013-12-29	Double Island	13.14	0	0
2013-12-29	Haycock Island	13.14	0	0
2013-12-30	Double Island	13.14	0	0
2014-01-01	Double Island	13.14	0	0
2014-01-02	Double Island	13.14	0	0
2014-01-02	Haycock Island	13.14	0	0
2014-01-04	Haycock Island	13.14	19	1
2014-04-05	Double Island	13.14	18	1
2014-12-04	Double Island	14.15	0	0
2014-12-15	Haycock Island	14.15	31	1
2014-12-16	Double Island	14.15	0	0
2014-12-17	Double Island	14.15	2	1
2014-12-18	Double Island	14.15	0	0
2014-12-18	Haycock Island	14.15	6	1
2014-12-19	Double Island	14.15	0	0
2014-12-19	Haycock Island	14.15	0	0
2014-12-29	Double Island	14.15	4	1
2014-12-30	Haycock Island	14.15	0	0
2015-01-18	Haycock Island	14.15	1	1
2015-01-19	Double Island	14.15	0	0
2015-01-19	Haycock Island	14.15	1	1
2015-02-23	Double Island	14.15	0	0
2015-02-23	Haycock Island	14.15	0	0
2015-02-25	Double Island	14.15	5	1
2015-03-02	Double Island	14.15	0	0
2015-03-06	Haycock Island	14.15	1	1
2015-03-24	Double Island	14.15	0	0
2015-04-07	Double Island	14.15	5	1
2015-05-04	Double Island	14.15	0	0
2015-10-23	Double Island	15.16	0	0
2015-10-23	Haycock Island	15.16	0	0
2015-11-10	Double Island	15.16	0	0
2015-11-10	Haycock Island	15.16	0	0
2015-11-24	Double Island	15.16	0	0
2015-12-27	Double Island	15.16	4	1
2015-12-28	Double Island	15.16	0	0
2015-12-28	Haycock Island	15.16	0	0
2016-01-07	Double Island	15.16	9	1
2016-01-08	Double Island	15.16	32	1
2016-01-09	Double Island	15.16	27	1
2016-01-10	Double Island	15.16	8	1
2016-01-27	Double Island	15.16	3	1
2016-01-28	Double Island	15.16	42	1
2016-01-29	Double Island	15.16	5	1
2016-01-30	Double Island	15.16	3	1
2016-01-30	Haycock Island	15.16	120	1
2016-01-31	Haycock Island	15.16	14	1
2016-02-02	Haycock Island	15.16	137	1
2016-02-04	Haycock Island	15.16	16	1
2016-02-06	Haycock Island	15.16	140	1
2016-02-07	Haycock Island	15.16	18	1
2016-02-15	Haycock Island	15.16	20	1
2016-02-18	Haycock Island	15.16	0	0
2016-03-01	Haycock Island	15.16	4	1
2016-12-16	Double Island	16.17	0	0
2016-12-31	Double Island	16.17	0	0
2017-01-01	Double Island	16.17	0	0
2017-01-03	Haycock Island	16.17	0	0
2017-01-04	Haycock Island	16.17	0	0
2017-01-09	Double Island	16.17	10	1
2017-01-11	Double Island	16.17	10	1
2017-01-12	Haycock Island	16.17	1	1
2017-01-13	Double Island	16.17	2	1
2017-01-14	Double Island	16.17	1	1
2017-01-15	Haycock Island	16.17	2	1
2017-01-16	Haycock Island	16.17	13	1
2017-01-17	Double Island	16.17	2	1
2017-01-19	Double Island	16.17	0	0
2017-01-19	Haycock Island	16.17	0	0
2017-01-20	Haycock Island	16.17	0	0
2017-01-21	Haycock Island	16.17	0	0
2017-01-22	Double Island	16.17	0	0
2017-10-23	Double Island	17.18	0	0
2017-10-27	Haycock Island	17.18	0	0
2017-10-31	Double Island	17.18	0	0
2017-10-31	Haycock Island	17.18	0	0
2017-11-03	Double Island	17.18	0	0
2017-11-08	Double Island	17.18	0	0
2017-12-04	Haycock Island	17.18	0	0
2017-12-04	Double Island	17.18	1	1
2017-12-05	Double Island	17.18	1	1
2017-12-06	Double Island	17.18	3	1
2017-12-07	Double Island	17.18	0	0
2017-12-07	Haycock Island	17.18	0	0
2017-12-08	Double Island	17.18	1	1
2017-12-27	Double Island	17.18	0	0
2017-12-27	Haycock Island	17.18	0	0
2017-12-29	Double Island	17.18	0	0
2017-12-30	Double Island	17.18	0	0
2018-01-01	Haycock Island	17.18	0	0
2018-01-02	Double Island	17.18	0	0
2018-01-02	Haycock Island	17.18	0	0
2018-01-03	Double Island	17.18	0	0
2018-01-03	Haycock Island	17.18	1	1
2018-01-04	Double Island	17.18	0	0
2018-01-04	Haycock Island	17.18	1	1
2018-01-05	Double Island	17.18	0	0
2018-01-13	Double Island	17.18	4	1
2018-01-14	Double Island	17.18	0	0
2018-01-14	Haycock Island	17.18	0	0
2018-01-15	Double Island	17.18	0	0
2018-01-15	Haycock Island	17.18	0	0
2018-01-31	Double Island	17.18	4	1
2018-02-01	Double Island	17.18	1	1
2018-02-02	Double Island	17.18	4	1
2018-02-03	Haycock Island	17.18	6	1
2018-02-04	Double Island	17.18	22	1
2018-02-05	Double Island	17.18	17	1
2018-02-12	Haycock Island	17.18	2	1
2018-02-13	Haycock Island	17.18	0	0
2018-02-16	Double Island	17.18	1	1
2018-02-16	Haycock Island	17.18	1	1
2018-02-17	Haycock Island	17.18	0	0
2018-02-18	Double Island	17.18	1	1
2018-02-19	Double Island	17.18	0	0
2018-02-20	Double Island	17.18	0	0
2018-02-21	Haycock Island	17.18	1	1
2018-03-03	Double Island	17.18	3	1
2018-03-04	Double Island	17.18	3	1
2018-03-05	Double Island	17.18	2	1
2018-03-06	Double Island	17.18	0	0
2018-04-05	Double Island	17.18	1	1
2018-11-29	Double Island	18.19	1	1
2018-12-04	Double Island	18.19	2	1
2018-12-18	Haycock Island	18.19	20	1
2018-12-19	Double Island	18.19	5	1
2018-12-19	Haycock Island	18.19	7	1
2018-12-20	Double Island	18.19	6	1
2018-12-21	Double Island	18.19	8	1
2018-12-22	Haycock Island	18.19	8	1
2018-12-23	Double Island	18.19	7	1
2019-01-07	Double Island	18.19	1	1
